# Supplementary material for: Duplication and Functional Divergence of Branched-Chain Amino Acid Biosynthesis Genes in Aspergillus nidulans
Source: mBio. 2021 Jun 22;12(3):e00768-21. doi: 10.1128/mBio.00768-21 (PMC8262921; doi:10.1128/mBio.00768-21)
Supplement: DATA SET S1 [file mbio.00768-21-sd001.xlsx]

## Sheet: Dataset S1A DeepLoc
Dataset S1 A. DeepLoc sub-cellular localization prediction for BATs.
Protein	DeepLoc-1.0a
	Loc.b	Typec,d	Nuc.e	Cyto.f	ECg	Mito.h	CMi	ERj	Plastid	Golgik	Lyso. /	Perox.m
											Vac.l
Bat1p	M	Sol.	0	0.0009	0.0002	0.9981	0	0	0.0002	0	0	0.0006
Bat2p	C	Sol.	0.0019	0.9107	0.0027	0.0217	0.001	0.001	0.0067	0.0001	0.0028	0.0516
BatA	M	Sol.	0.0001	0.0049	0.0001	0.6932	0	0	0.2912	0	0	0.0105
BatB	C	Sol.	0.0008	0.5518	0.0032	0.0657	0.0018	0.0019	0.0058	0.0001	0.0028	0.366
BatC (AtnH)	M	Sol.	0	0.0006	0.0001	0.9984	0	0	0.0004	0	0	0.0005
BatD (AtnJ)	C	Sol.	0.0005	0.9125	0.0006	0.0034	0.0002	0.0011	0.0017	0	0.0005	0.0795
BatE	C	Sol.	0.0009	0.8171	0.0016	0.0202	0.0006	0.0015	0.0234	0	0.0016	0.133
BatF	C	Sol.	0.0056	0.8688	0.0077	0.0113	0.0017	0.0071	0.0366	0.0006	0.0128	0.0478
a DeepLoc-1.0 predicts probability of targeting to specified subcellular compartments.
b Loc. : Predicted Location. “M” = Mitochondrion, “C” = Cytoplasm
c Type: Soluble or Membrane
d Sol.: Soluble
e Nuc.: Nucleus
f Cyto.: Cytoplasm
g EC.: Extracellular
h Mito.: Mitochondrion
i CM: Cell Membrane
j ER: Endoplasmic reticulum
k Golgi: Golgi apparatus
l L/V: Lysosome/Vacuole
m Perox.: Peroxisome

## Sheet: Datasest S1B TargetP
Dataset S1 B. TargetP sub-cellular localization prediction for BATs.
Protein	TargetP v1.1a
	mTPb	SPc	Other	Loc.d	RCe	TPlenf
Bat1p	0.723	0.035	0.265	M	3	17
Bat2p	0.118	0.067	0.84	–	2	-
BatA	0.515	0.182	0.252	M	4	79
BatB	0.131	0.088	0.819	–	2	-
BatC (AtnH)	0.956	0.019	0.074	M	1	18
BatD (AtnJ)	0.085	0.091	0.908	–	1	-
BatE	0.103	0.06	0.903	–	1	-
BatF	0.053	0.206	0.719	–	3	-
a TargetPv1.1 predicts probability of targeting to specified subcellular compartments.
b mTP: mitochondrial Targeting Peptide.
c SP: Signal Peptide (secretory pathway).
d Loc.: Predicted Location. “M” = Mitochondrial, “–” = Any other location.
e RC: Reliability Class, a measure of the size of the difference between the highest and second highest output scores, on a scale from 1 to 5, where 1 indicates the strongest prediction.
f TPlen: Predicted presequence length.

## Sheet: Dataset S1C Predotar
Dataset S1 C. Predotar sub-cellular localization prediction for BATs.
Protein	Predotar V1.03a
	Mito.b	ERc	Other	Loc.d
Bat1p	0.88	0.01	0.12	M
Bat2p	0.03	0.3	0.94	–
BatA	0.56	0.01	0.44	M
BatB	0	0.01	0.99	–
BatC (AtnH)	0.86	0.01	0.14	M
BatD (AtnJ)	0	0.01	0.99	–
BatE	0	0.01	0.99	–
BatF	0	0.01	0.99	–
a Predotar V1.03 predicts probability of targeting to specified subcellular compartments.
b Mito.: Mitochondrial
c ER: Endoplasmic reticulum
d Loc.: Predicted Location. “M” = Mitochondrial, “–” = Undetermined
